# Supplementary material for: Genetic analysis of haptoglobin polymorphisms with cardiovascular disease and type 2 diabetes in the diabetes heart study
Source: Cardiovasc Diabetol. 2013 Feb 11;12:31. doi: 10.1186/1475-2840-12-31 (PMC3576297; doi:10.1186/1475-2840-12-31)
Supplement: Additional file 2 — HPDuplication – T2DM CVD Association Results. Association results for the HP duplication in the individuals with T2DM only with measures of subclinical CVD (CAC: coronary artery calcified plaque; CarCP: carotid artery calcified plaque; AACP: abdominal aortic calcified plaque; IMT: carotid intima-media thickness) and blood lipids. Associations were examined under additive, dominant and recessive genetic models. Bold indicates statistical significance. SE = standard error. [file 1475-2840-12-31-S2.xls]

## Sheet: Sheet1
Additional File 2
Association result for the HP duplication in the individuals with T2DM only with measures of subclinical CVD (CAC: coronary artery calcified plaque; CarCP: carotid artery calcified plaque; AACP: abdominal aortic calcified plaque; IMT: carotid intima-media thickness) and blood lipids. Associations were examined under additive, dominant and recessive genetic models. Bold indicates statistical signi…
HP Duplication – T2DM CVD Association Results
		Additive		Dominant		Recessive
	N	Beta ± SE	p-value	Beta ± SE	p-value	Beta ± SE	p-value
CAC	959	0.056±0.104	0.59	-0.010±0.144	0.95	0.244±0.208	0.24
CarCP	953	-0.166±0.112	0.14	-0.173±0.155	0.26	-0.303±0.224	0.18
AACP	722	-1.357±3.240	0.68	-4.82±4.48	0.28	4.79±6.53	0.46
IMT	921	-0.007±0.003	0.04	-0.011±0.005	0.02	-0.004±0.007	0.53
Cholesterol	994	0.002±0.011	0.82	0.004±0.015	0.79	0.001±0.022	0.95
Triglycerides	994	0.065±0.026	0.01	0.088±0.036	0.02	0.077±0.054	0.15
Prevalent CVD	1013	-0.049±0.060	0.42	-0.011±0.083	0.90	-0.175±0.121	0.15
All Cause Mortality	1013	0.042±0.073	0.53	0.111±0.099	0.24	-0.062±0.139	0.65
CVD Mortality	1013	0.129±0.081	0.12	0.213±0.123	0.06	0.067±0.171	0.69
