# Supplementary material for: Genetic analysis of haptoglobin polymorphisms with cardiovascular disease and type 2 diabetes in the diabetes heart study
Source: Cardiovasc Diabetol. 2013 Feb 11;12:31. doi: 10.1186/1475-2840-12-31 (PMC3576297; doi:10.1186/1475-2840-12-31)
Supplement: Additional file 3 — HPPromoter SNP – CVD Association Results. Association analysis of HP promoter SNPs with subclinical CVD (CAC: coronary artery calcified plaque; CarCP: carotid artery calcified plaque; AACP: abdominal aortic calcified plaque; IMT: carotid intima-media thickness) and blood lipids. Associations were examined under an additive model. SE = standard error. [file 1475-2840-12-31-S3.xls]

## Sheet: Sheet1
Additional File 3
Association analysis of HP promoter SNPs with subclinical CVD (CAC: coronary artery calcified plaque; CarCP: carotid artery calcified plaque; AACP: abdominal aortic calcified plaque; IMT: carotid intima-media thickness) and blood lipids. Associations were examined under an additive model. SE = standard error.
HP Promoter SNP – CVD Association Results
	rs5467		rs5470		rs5471
Phenotype	B± SE	p-value	B± SE	p-value	B± SE	p-value
CAC	-0.0205±0.1381	0.87	-3.2709±2.1015	0.11	-2.8275±1.0055	0.12
CarCP	0.0402±0.1022	0.76	-2.9990±2.2175	0.18	-0.2867±1.5571	0.88
AACP	-0.4375±3.5610	0.91	0.0000±0.0000	1	-35.6432±43.8046	0.46
IMT	0.0020±0.0042	0.63	0.0042±0.0677	0.95	-0.0573±0.0622	0.33
Cholesterol	0.0016±0.0097	0.89	0.0784±0.2129	0.71	-0.0752±0.1639	0.65
Triglycerides	-0.0532±0.0301	0.08	0.5378±0.5345	0.31	-0.3606±0.4121	0.38
